# Supplementary material for: Heterophylly Quantitative Trait Loci Respond to Salt Stress in the Desert Tree Populus euphratica
Source: Front Plant Sci. 2021 Jul 15;12:692494. doi: 10.3389/fpls.2021.692494 (PMC8321784; doi:10.3389/fpls.2021.692494)
Supplement: Supplementary file 1 [file Data_Sheet_1.zip]

Archive with 5 entries (5 files):
- Figure S1.DOCX
- Figure S2.DOCX
- Figure S3.DOCX
- Table S1.DOCX
- Table S2.DOCX
